# Supplementary material for: An Insight on the Biomedical Potential of Portuguese Propolis from Gerês
Source: Foods. 2022 Oct 29;11(21):3431. doi: 10.3390/foods11213431 (PMC9656172; doi:10.3390/foods11213431)
Supplement: Supplementary file 1 [file foods-11-03431-s001.zip]

Archive with 1 entries (1 files):
- foods-1972365-supplementary.pdf
